# Supplementary material for: Anthropomorphic Robotic Hand Prosthesis Developed for Children
Source: Biomimetics (Basel). 2024 Jul 2;9(7):401. doi: 10.3390/biomimetics9070401 (PMC11275007; doi:10.3390/biomimetics9070401)
Supplement: Supplementary file 1 [file biomimetics-09-00401-s001.zip]

Archive with 2 entries (2 files):
- Video-S1-Movement-of-the-fingers.mov
- Video-S2-Flexion-extension-movement.mov
